# Supplementary material for: A novel method for in vivo measurement of dynamic ischiofemoral space based on MRI and motion capture
Source: Front Bioeng Biotechnol. 2023 Jan 25;11:1067600. doi: 10.3389/fbioe.2023.1067600 (PMC9905814; doi:10.3389/fbioe.2023.1067600)
Supplement: Supplementary file 1 [file Table1.XLSX]

## Sheet: healthy subjects+normal
number	IFS
1	43.3019	43.6981	44.1195	44.5353	44.9248	45.2749	45.5776	45.8287	46.0267	46.1714	46.2636	46.3049	46.297	46.2417	46.141	45.9968	45.8109	45.5853	45.3218	45.0222	44.6886	44.3228	43.9267	43.5023	43.0514	42.5759	42.0775	41.5579	41.0186	40.4609	39.8861	39.2953	38.6893	38.0692	37.4354	36.7888	36.13	35.4596	34.7783	34.0871	33.387	32.6791	31.9651	31.2468	30.5263	29.806	29.0889	28.378	27.677
2	34.6727	34.9377	35.1484	35.335	35.5126	35.6856	35.8526	36.0082	36.1458	36.2591	36.3425	36.3922	36.4062	36.3843	36.328	36.2403	36.1252	35.9873	35.8318	35.6636	35.4877	35.3081	35.1285	34.9513	34.7783	34.61	34.446	34.285	34.1248	33.9627	33.7951	33.6185	33.4288	33.2222	32.9948	32.7432	32.4645	32.1563	31.8172	31.4463	31.0436	30.6103	30.1481	29.6599	29.1491	28.6201	28.0777	27.5275	26.9752
3	23.7219	23.9659	24.2328	24.5018	24.7612	25.0063	25.2369	25.4554	25.6655	25.8713	26.0758	26.2815	26.4892	26.6983	26.9071	27.1129	27.312	27.5004	27.6737	27.8278	27.9588	28.0633	28.1387	28.1828	28.1947	28.1737	28.1201	28.0349	27.9193	27.7751	27.6043	27.4089	27.191	26.9526	26.6954	26.421	26.1306	25.8251	25.5053	25.1715	24.8241	24.4631	24.0888	23.7013	23.3009	22.8881	22.4638	22.029	21.5852
4	20.9379	21.1494	21.3655	21.5767	21.7796	21.9747	22.1639	22.3498	22.5343	22.7185	22.9023	23.085	23.2645	23.4385	23.604	23.7581	23.8977	24.0202	24.1235	24.2058	24.2659	24.3034	24.3184	24.3113	24.2833	24.2355	24.1696	24.0872	23.99	23.8797	23.7577	23.6254	23.4837	23.3334	23.1751	23.009	22.8352	22.6536	22.4638	22.2657	22.0589	21.8432	21.6186	21.3852	21.1432	20.8932	20.6362	20.3732	20.1056
5	35.7113	36.1457	36.6739	37.2593	37.8763	38.5067	39.1373	39.7584	40.3627	40.9441	41.4974	42.0179	42.5015	42.9442	43.3423	43.6928	43.993	44.2407	44.4346	44.5737	44.6581	44.6881	44.6649	44.5903	44.4664	44.296	44.0818	43.827	43.5348	43.2085	42.851	42.4654	42.0543	41.6203	41.1653	40.6912	40.1996	39.6915	39.1679	38.6295	38.0768	37.5104	36.9305	36.3377	35.7326	35.1158	34.4884	33.8517	33.2071
6	28.635	28.8828	29.1142	29.3269	29.522	29.7027	29.8727	30.0353	30.1933	30.3483	30.5009	30.6506	30.7962	30.9356	31.0663	31.1854	31.2903	31.3781	31.4465	31.4934	31.5174	31.5175	31.4932	31.4447	31.3727	31.2784	31.1631	31.0289	30.8777	30.7118	30.5334	30.3449	30.1485	29.946	29.7394	29.5303	29.3201	29.1097	28.9	28.6916	28.4848	28.2797	28.0764	27.8746	27.6743	27.475	27.2768	27.0793	26.8826
7	24.4929	24.7265	25.044	25.3842	25.7183	26.0368	26.3408	26.6362	26.9292	27.2246	27.5244	27.8277	28.1308	28.428	28.7122	28.9754	29.21	29.4088	29.5659	29.6765	29.7377	29.7481	29.7078	29.6183	29.4822	29.3031	29.0849	28.8322	28.5493	28.2402	27.9089	27.5583	27.1912	26.8092	26.4135	26.0047	25.5828	25.1473	24.6975	24.2328	23.7523	23.2556	22.7425	22.2133	21.6689	21.1106	20.5406	19.9616	19.3768
8	35.0058	35.13	35.2568	35.3609	35.4461	35.517	35.5751	35.6196	35.6494	35.6638	35.6626	35.6464	35.6159	35.5728	35.519	35.4569	35.3891	35.3177	35.2441	35.1687	35.091	35.0094	34.9219	34.8262	34.7207	34.6044	34.4776	34.3417	34.1993	34.0536	33.9084	33.7669	33.6322	33.506	33.3892	33.2814	33.1817	33.0882	32.9992	32.9132	32.8293	32.7476	32.669	32.5953	32.5285	32.4712	32.4253	32.3921	32.3717
9	37.7745	38.0902	38.3943	38.6971	39.0033	39.3134	39.6247	39.9327	40.2318	40.5158	40.7788	41.0152	41.2204	41.3909	41.5239	41.6181	41.673	41.6892	41.6681	41.6117	41.5227	41.4041	41.2588	41.0902	40.9011	40.6945	40.4728	40.2379	39.9915	39.7346	39.4676	39.1906	38.9031	38.6044	38.2931	37.968	37.6273	37.2695	36.8929	36.496	36.0777	35.6368	35.173	34.6861	34.1765	33.6451	33.0934	32.5234	31.9377
10	33.8321	34.0538	34.2639	34.5006	34.7523	34.9982	35.2233	35.4207	35.5892	35.7306	35.8462	35.9365	36.0002	36.0355	36.0404	36.0139	35.9563	35.8697	35.7575	35.6243	35.4753	35.3152	35.1483	34.9778	34.8051	34.6308	34.4537	34.2718	34.0827	33.8834	33.6714	33.4447	33.2017	32.9419	32.6657	32.3741	32.0686	31.7509	31.423	31.0865	30.7427	30.3923	30.0357	29.6725	29.3023	28.9245	28.5386	28.1444	27.7425
11	40.283	40.8163	41.3892	41.9408	42.4441	42.8897	43.2774	43.6113	43.8982	44.1447	44.3569	44.5389	44.6928	44.8182	44.9133	44.9746	44.9986	44.982	44.9228	44.8208	44.6777	44.4977	44.2864	44.0513	43.8006	43.5424	43.2845	43.0333	42.7937	42.5683	42.3576	42.16	41.9723	41.7896	41.6063	41.4164	41.2142	40.9951	40.7552	40.4926	40.2069	39.8993	39.5726	39.2309	38.8789	38.5219	38.1652	37.8137	37.4714
12	32.9053	33.3941	33.8714	34.3241	34.7488	35.1495	35.5329	35.9049	36.2685	36.6231	36.9642	37.2853	37.5785	37.8363	38.0528	38.2239	38.3487	38.4281	38.4658	38.4664	38.4358	38.3795	38.3027	38.2094	38.1019	37.9811	37.8464	37.6958	37.5263	37.3345	37.1169	36.8704	36.5926	36.2823	35.9393	35.565	35.1618	34.7332	34.2835	33.8174	33.3398	32.8553	32.368	31.8814	31.3978	30.9186	30.4443	29.9744	29.5077
13	20.3859	20.9301	21.4778	22.031	22.5907	23.1567	23.7278	24.3019	24.8762	25.4472	26.011	26.5632	27.0992	27.6141	28.1034	28.5622	28.9861	29.371	29.7131	30.0092	30.2563	30.4524	30.5957	30.6853	30.7207	30.702	30.6301	30.5062	30.3319	30.1095	29.8416	29.5309	29.1805	28.7937	28.3737	27.9241	27.448	26.9487	26.4295	25.8931	25.3424	24.7799	24.2078	23.6283	23.0431	22.4539	21.8619	21.2686	20.6749
14	24.5641	25.0107	25.4474	25.876	26.2986	26.7168	27.1318	27.544	27.9532	28.3581	28.7567	29.1464	29.5241	29.8861	30.2287	30.548	30.8401	31.1013	31.3281	31.5175	31.6668	31.7739	31.837	31.8551	31.8275	31.7543	31.6356	31.4725	31.2662	31.0183	30.7306	30.4054	30.0449	29.6517	29.2283	28.7773	28.3013	27.8029	27.2845	26.7486	26.1975	25.6333	25.0582	24.4743	23.8833	23.2871	22.6876	22.0864	21.4853
15	54.826	55.4388	56.0872	56.7423	57.3903	58.0264	58.6509	59.2661	59.8745	60.4777	61.0754	61.6654	62.2441	62.8062	63.3453	63.8544	64.3264	64.7544	65.1319	65.4535	65.7145	65.9117	66.0426	66.1065	66.1033	66.0342	65.901	65.7064	65.4535	65.1458	64.7868	64.3804	63.9298	63.4386	62.9095	62.3454	61.7484	61.1206	60.4635	59.7785	59.0669	58.3297	57.568	56.7831	55.9763	55.1495	54.3048	53.4447	52.5723
16	43.0455	43.4235	43.7831	44.1318	44.4768	44.8238	45.1767	45.5372	45.9047	46.277	46.6502	47.019	47.3777	47.7201	48.04	48.3314	48.5891	48.8087	48.9866	49.1202	49.2081	49.2496	49.2452	49.1961	49.1042	48.9719	48.8021	48.5978	48.3622	48.0983	47.8092	47.4974	47.1654	46.815	46.4477	46.0647	45.6666	45.2537	44.8259	44.383	43.9246	43.4502	42.9593	42.4517	41.9271	41.3859	40.8286	40.2562	39.6703
17	46.1448	46.5008	46.8274	47.1281	47.4083	47.6737	47.9293	48.1789	48.4244	48.6662	48.903	49.1322	49.35	49.5522	49.7341	49.8912	50.0191	50.1145	50.1743	50.1969	50.1813	50.1276	50.0369	49.9109	49.7522	49.5638	49.3492	49.1118	48.8552	48.5828	48.2977	48.0027	47.6999	47.3912	47.0777	46.7601	46.4386	46.113	45.7828	45.4475	45.106	44.7578	44.4021	44.0386	43.6672	43.2884	42.903	42.5124	42.1184
18	46.2573	46.8294	47.341	47.82	48.2848	48.7467	49.2107	49.6773	50.1437	50.6045	51.0532	51.4826	51.8852	52.254	52.5828	52.8663	53.1003	53.2819	53.4091	53.4812	53.4986	53.4626	53.3749	53.2384	53.0558	52.8307	52.5663	52.2663	51.9341	51.5727	51.1852	50.7743	50.3423	49.8912	49.4227	48.9382	48.4388	47.9256	47.3993	46.8607	46.3107	45.75	45.1797	44.6009	44.0151	43.4239	42.8295	42.2341	41.6404
[truncated: 52 more columns]

## Sheet: patient+normal
number	IFS
1	28.7802	29.3648	29.946	30.5375	31.144	31.7639	32.3912	33.0179	33.6346	34.2317	34.8003	35.3324	35.821	36.2608	36.6476	36.9787	37.2526	37.4686	37.6273	37.7299	37.7781	37.7741	37.7204	37.6196	37.4744	37.2874	37.0611	36.7981	36.5005	36.1704	35.8097	35.42	35.0029	34.5598	34.0921	33.601	33.0878	32.5537	32.0001	31.4284	30.84	30.2366	29.62	28.9919	28.3546	27.7102	27.0611	26.4098	25.7589
2	20.4295	20.7892	21.1736	21.57	21.9679	22.3588	22.7356	23.0924	23.424	23.7266	23.9967	24.2317	24.4299	24.5898	24.7109	24.7931	24.8368	24.8429	24.8128	24.7481	24.6507	24.5227	24.3665	24.1844	23.9786	23.7516	23.5054	23.2421	22.9635	22.6713	22.367	22.0516	21.7263	21.3917	21.0486	20.6974	20.3385	19.9721	19.5985	19.218	18.831	18.4379	18.0392	17.6357	17.2283	16.8181	16.4066	15.9952	15.5859
3	29.5242	29.9371	30.2714	30.5636	30.836	31.1003	31.3614	31.6188	31.8695	32.1087	32.3312	32.5316	32.7054	32.8487	32.9587	33.0334	33.0718	33.0738	33.0397	32.9706	32.868	32.7335	32.569	32.3764	32.1575	31.9141	31.648	31.3606	31.0533	30.7273	30.3838	30.0237	29.6479	29.2573	28.8527	28.4349	28.0049	27.5637	27.1123	26.6518	26.1836	25.709	25.2295	24.7467	24.2624	23.7783	23.2963	22.8183	22.3461
4	27.8356	28.2393	28.6362	29.0412	29.4546	29.8698	30.2771	30.6671	31.032	31.3661	31.6659	31.9301	32.1585	32.3523	32.5131	32.6428	32.7431	32.8155	32.8614	32.8815	32.8763	32.8462	32.7913	32.7117	32.6076	32.4793	32.3275	32.1529	31.9567	31.7401	31.5048	31.2525	30.985	30.7042	30.412	30.11	29.7999	29.4829	29.1604	28.833	28.5015	28.1663	27.8278	27.486	27.1411	26.7931	26.4422	26.0888	25.7334
5	13.3529	13.5383	13.6746	13.8095	13.9598	14.1246	14.2942	14.4557	14.5974	14.7097	14.7866	14.8253	14.8259	14.7909	14.7243	14.6311	14.5162	14.3848	14.241	14.0883	13.9295	13.7662	13.5992	13.4287	13.2542	13.0748	12.8895	12.6972	12.4969	12.2877	12.0691	11.8409	11.6033	11.3566	11.1019	10.8401	10.5726	10.3008	10.0263	9.75067	9.47541	9.20195	8.93156	8.66534	8.40419	8.14879	7.89962	7.65693	7.42082
6	24.3085	24.4805	24.6516	24.8367	25.0417	25.266	25.5051	25.7518	25.9979	26.2353	26.4562	26.6541	26.8234	26.9604	27.0623	27.128	27.1574	27.1515	27.1121	27.0415	26.9428	26.8192	26.6738	26.51	26.3309	26.1393	25.9379	25.7289	25.5141	25.2949	25.0725	24.8475	24.6202	24.3909	24.1594	23.9253	23.6882	23.4476	23.2029	22.9538	22.6996	22.4401	22.1751	21.9045	21.6285	21.3473	21.0614	20.7716	20.4787
7	33.3758	33.7818	34.1673	34.5338	34.8829	35.2159	35.5336	35.8357	36.1215	36.3892	36.6366	36.861	37.0593	37.2286	37.3656	37.4676	37.532	37.557	37.5409	37.483	37.3829	37.2411	37.0585	36.8369	36.5782	36.2852	35.9608	35.6083	35.2312	34.8332	34.4178	33.9887	33.5495	33.1034	32.6536	32.2028	31.7535	31.3078	30.8675	30.4339	30.0081	29.5907	29.1823	28.7828	28.3923	28.0103	27.6366	27.2707	26.912
8	28.8113	29.3464	29.8903	30.4365	30.9806	31.5192	32.0493	32.568	33.0726	33.56	34.027	34.4705	34.8873	35.2743	35.6287	35.9481	36.2302	36.4732	36.676	36.8377	36.9579	37.0366	37.0742	37.0714	37.0293	36.9489	36.8317	36.679	36.4922	36.2728	36.0221	35.7413	35.4317	35.0942	34.7299	34.3395	33.9239	33.4838	33.02	32.5332	32.0245	31.4947	30.9451	30.377	29.792	29.1922	28.5795	27.9565	27.326
9	31.416	31.904	32.385	32.8549	33.3079	33.7369	34.1345	34.4938	34.8084	35.0729	35.2832	35.4364	35.5306	35.5655	35.5417	35.4608	35.3251	35.138	34.903	34.6242	34.3059	33.9523	33.5676	33.1562	32.7216	32.2676	31.7971	31.3129	30.8172	30.3117	29.7978	29.2764	28.748	28.2127	27.6704	27.1207	26.5631	25.997	25.4216	24.8363	24.2405	23.6339	23.0162	22.3874	21.748	21.0985	20.4401	19.7739	19.1019
10	33.4696	33.6974	33.9272	34.1341	34.3034	34.4274	34.5033	34.5316	34.5149	34.4566	34.3607	34.2313	34.0719	33.8858	33.6758	33.4442	33.1928	32.9231	32.6361	32.3326	32.0133	31.6788	31.3293	30.9652	30.5869	30.1946	29.7885	29.369	28.9363	28.4906	28.0322	27.5612	27.0779	26.5824	26.0749	25.5558	25.0253	24.4837	23.9316	23.3695	22.7983	22.2189	21.6325	21.0408	20.4453	19.8482	19.2518	18.6589	18.0723
11	32.0978	32.8426	33.4641	34.0314	34.5901	35.1672	35.7762	36.4201	37.0949	37.792	38.4999	39.206	39.8974	40.5621	41.1896	41.7708	42.2985	42.7675	43.1744	43.5174	43.7964	44.0122	44.1669	44.2633	44.3045	44.2942	44.2358	44.1329	43.9888	43.8064	43.5883	43.3365	43.0528	42.7383	42.3939	42.02	41.6168	41.1845	40.7229	40.232	39.7119	39.163	38.5856	37.9807	37.3496	36.6939	36.0159	35.318	34.6035
12	25.8123	26.2751	26.6354	27.0188	27.4292	27.8359	28.2127	28.5491	28.8501	29.1294	29.4027	29.6826	29.9757	30.2816	30.5937	30.9015	31.1922	31.4533	31.6739	31.8463	31.966	32.032	32.0464	32.0133	31.9385	31.8278	31.6872	31.5214	31.3344	31.1285	30.9049	30.664	30.4053	30.128	29.8316	29.5158	29.1807	28.8273	28.4571	28.072	27.6743	27.2662	26.8499	26.427	25.9986	25.5651	25.1263	24.6815	24.2297
[truncated: 52 more columns]

## Sheet: healthy subjects+long stride
number	IFS
1	50.7641	51.2341	51.5906	51.8471	52.0167	52.1114	52.1417	52.1167	52.0436	51.9283	51.7754	51.588	51.3683	51.1178	50.8372	50.5268	50.1865	49.8162	49.4157	48.9848	48.5232	48.0309	47.5082	46.9552	46.3724	45.7602	45.1194	44.4507	43.7548	43.0327	42.2852	41.5132	40.7176	39.8994	39.0596	38.199	37.319	36.4205	35.5049	34.5737	33.6286	32.6713	31.7041	30.7293	29.7497	28.7683	27.7886	26.8142	25.8492
2	47.614	47.6768	47.7615	47.8543	47.9443	48.0231	48.0854	48.1277	48.1488	48.1488	48.1288	48.0906	48.0362	47.9673	47.8856	47.7919	47.6868	47.5699	47.4402	47.2963	47.136	46.9569	46.7561	46.5309	46.2784	45.996	45.6814	45.3326	44.9484	44.5281	44.0714	43.579	43.0522	42.4929	41.9035	41.2872	40.6474	39.988	39.3129	38.6264	37.9328	37.2361	36.5404	35.8493	35.1661	34.4938	33.835	33.1916	32.5653
3	33.8474	34.4358	35.0044	35.5684	36.1236	36.6576	37.1556	37.6046	37.9948	38.3204	38.579	38.7711	38.8995	38.9679	38.9808	38.9425	38.8571	38.7278	38.5574	38.3477	38.1004	37.8165	37.4968	37.1424	36.7541	36.3334	35.8818	35.4013	34.894	34.3627	33.8098	33.2383	32.6508	32.0497	31.4374	30.8156	30.1859	29.5492	28.906	28.2567	27.601	26.9386	26.2692	25.5924	24.9082	24.2168	23.519	22.8163	22.1108
4	23.7624	24.2941	24.7447	25.1148	25.4478	25.7482	26.001	26.197	26.3412	26.4485	26.5347	26.6105	26.6784	26.7341	26.7698	26.7769	26.7484	26.6801	26.5701	26.4184	26.2262	25.995	25.7273	25.4258	25.0949	24.7396	24.3665	23.9826	23.5947	23.2091	22.8301	22.4599	22.099	21.7458	21.3982	21.0538	20.7116	20.3721	20.0381	19.7144	19.4067	19.1215	18.8638	18.6367	18.4402	18.2705	18.1205	17.9803	17.8386
5	46.2208	46.151	46.1714	46.2163	46.2536	46.2729	46.2771	46.2746	46.2746	46.2842	46.3074	46.3442	46.3922	46.4468	46.5023	46.5535	46.5957	46.6257	46.6415	46.6424	46.6287	46.6012	46.5605	46.507	46.4398	46.3569	46.255	46.1294	45.9742	45.7827	45.5475	45.2616	44.9181	44.5114	44.0371	43.4925	42.8769	42.1916	41.4398	40.6266	39.7587	38.8436	37.8898	36.906	35.9009	34.8822	33.8572	32.8317	31.8103
6	31.3598	31.5175	31.6859	31.7986	31.823	31.7625	31.6422	31.4922	31.3369	31.1906	31.0575	30.9353	30.8186	30.7025	30.5844	30.4647	30.3463	30.233	30.1285	30.0349	29.9523	29.8784	29.809	29.7387	29.6619	29.5736	29.4703	29.3502	29.2131	29.0606	28.8953	28.7203	28.5385	28.3521	28.1623	27.9694	27.7727	27.5707	27.3623	27.1466	26.9238	26.6955	26.4649	26.237	26.018	25.8149	25.6351	25.4856	25.3721
7	31.7938	32.3065	32.6065	32.8687	33.1672	33.5171	33.9026	34.2949	34.6645	34.9866	35.2441	35.4282	35.5373	35.5753	35.5498	35.4703	35.3466	35.1877	35.0009	34.7913	34.5618	34.3132	34.0446	33.7539	33.438	33.0937	32.7183	32.3094	31.8658	31.3877	30.8762	30.3341	29.765	29.1738	28.5658	27.9469	27.3232	26.7003	26.0837	25.4778	24.8862	24.3115	23.7552	23.2174	22.6975	22.1935	21.7029	21.2226	20.7489
8	29.4644	29.7824	30.1501	30.5078	30.842	31.1497	31.4262	31.664	31.8549	31.993	32.0759	32.1051	32.0854	32.0229	31.9239	31.7939	31.6361	31.4523	31.2419	31.0035	30.7349	30.4342	30.1007	29.7346	29.3382	28.9151	28.4704	28.0101	27.5409	27.0691	26.6007	26.1405	25.6923	25.2581	24.8389	24.4341	24.0423	23.6615	23.289	22.9226	22.5602	22.2002	21.8419	21.4852	21.1309	20.7802	20.435	20.0971	19.7686
9	40.5312	41.1316	41.1987	41.0506	40.8521	40.6736	40.5333	40.423	40.326	40.2261	40.1122	39.98	39.831	39.6711	39.5082	39.3508	39.206	39.0782	38.9691	38.8766	38.7956	38.7185	38.6356	38.5363	38.4095	38.245	38.0339	37.7691	37.4458	37.0618	36.6174	36.1152	35.56	34.9582	34.3175	33.6463	32.9532	32.2463	31.5332	30.8202	30.1123	29.4129	28.7238	28.0453	27.3763	26.7145	26.057	25.4003	24.7411
10	38.26	38.4791	38.9775	39.4406	39.7735	39.9845	40.1174	40.217	40.3137	40.4215	40.5398	40.6591	40.7659	40.8471	40.8927	40.8973	40.8598	40.7831	40.6727	40.5355	40.3779	40.2051	40.0206	39.8251	39.617	39.3928	39.1472	38.8741	38.5673	38.221	37.8306	37.3928	36.9061	36.3707	35.7887	35.1631	34.4983	33.7988	33.0694	32.3146	31.5381	30.7426	29.9297	29.1001	28.2534	27.3887	26.5046	25.6001	24.6747
11	52.1875	52.3626	52.4489	52.6477	52.8907	53.0945	53.2223	53.2761	53.2742	53.234	53.1648	53.0683	52.9422	52.7842	52.5948	52.3783	52.142	51.8944	51.6438	51.3963	51.1549	50.9199	50.6882	50.4553	50.2151	49.9616	49.6895	49.3943	49.0732	48.7245	48.3481	47.9449	47.5168	47.0667	46.5981	46.1153	45.6233	45.1276	44.6341	44.1487	43.6775	43.2258	42.7978	42.3968	42.0239	41.6787	41.359	41.0606	40.7784
12	47.1073	47.1647	47.3628	47.5283	47.6202	47.6498	47.6419	47.6176	47.59	47.5639	47.5392	47.5126	47.4799	47.4373	47.3815	47.3101	47.2213	47.114	46.9872	46.8407	46.6744	46.4887	46.2846	46.0634	45.8268	45.5767	45.3151	45.0435	44.763	44.4739	44.1756	43.8666	43.5444	43.2062	42.8483	42.4674	42.0604	41.6248	41.1597	40.6653	40.1434	39.5979	39.0339	38.458	37.878	37.3021	36.7386	36.1951	35.6784
13	28.3135	28.5129	28.9569	29.5191	30.1152	30.6925	31.2204	31.6843	32.0801	32.41	32.6801	32.8978	33.0707	33.2054	33.3073	33.3804	33.4271	33.4483	33.444	33.4133	33.3546	33.2663	33.1465	32.9935	32.8062	32.5835	32.3252	32.0313	31.7027	31.3404	30.9461	30.5215	30.0688	29.5902	29.0879	28.5643	28.0214	27.4612	26.8853	26.2953	25.6924	25.0777	24.452	23.816	23.1705	22.5161	21.8535	21.1837	20.5079
14	32.5082	32.7366	32.9492	33.0905	33.1431	33.1247	33.0629	32.9775	32.8765	32.7596	32.6243	32.4708	32.3043	32.1335	31.9683	31.8168	31.6835	31.5679	31.4654	31.3686	31.2693	31.1599	31.0355	30.8939	30.7357	30.5638	30.3822	30.1947	30.0044	29.8122	29.6176	29.4182	29.2105	28.9906	28.7551	28.5018	28.2303	27.9421	27.6409	27.3323	27.023	26.721	26.4339	26.1694	25.934	25.7329	25.5695	25.4453	25.3597
15	54.547	54.3916	54.3746	54.4223	54.4858	54.5346	54.5516	54.5292	54.4657	54.3638	54.2283	54.0648	53.8796	53.678	53.465	53.2444	53.0191	52.7909	52.5605	52.3278	52.0919	51.851	51.6029	51.3445	51.0726	50.7834	50.4729	50.1369	49.771	49.3706	48.9313	48.4487	47.9187	47.3372	46.7007	46.0061	45.2509	44.4332	43.5519	42.6067	41.5985	40.529	39.401	38.2184	36.9865	35.7114	34.4005	33.0624	31.7064
16	45.5842	45.914	46.4055	46.8537	47.2475	47.618	47.9822	48.3332	48.6488	48.9036	49.0788	49.1662	49.1692	49.0998	48.9754	48.8148	48.6353	48.45	48.2681	48.094	47.9285	47.7702	47.6163	47.464	47.3109	47.156	46.9993	46.8419	46.6855	46.532	46.3831	46.2401	46.1034	45.9729	45.8474	45.7256	45.6057	45.4861	45.3653	45.2419	45.1152	44.9846	44.8496	44.7094	44.563	44.4083	44.2427	44.0623	43.8622
17	50.9553	51.3649	51.6283	51.7963	51.8976	51.947	51.9505	51.9101	51.8257	51.6979	51.5284	51.3204	51.0791	50.8108	50.5232	50.224	49.9213	49.6224	49.3337	49.0603	48.8058	48.5723	48.3602	48.1683	47.994	47.8338	47.6828	47.5359	47.3874	47.2316	47.0631	46.8768	46.6682	46.4338	46.1708	45.8774	45.5528	45.1969	44.8109	44.3963	43.9555	43.4912	43.0065	42.5046	41.9889	41.4626	40.9286	40.3897	39.8481
18	56.2713	56.5385	56.6497	56.6074	56.4531	56.2365	55.9996	55.7705	55.5628	55.3781	55.2101	55.0483	54.8813	54.6995	54.497	54.2713	54.0241	53.7604	53.4873	53.2129	52.9454	52.692	52.4578	52.2459	52.0565	51.8873	51.7337	51.5893	51.4462	51.2961	51.1306	50.9417	50.7231	50.4695	50.1778	49.8468	49.4771	49.0714	48.6335	48.1686	47.6826	47.1816	46.6714	46.1574	45.644	45.1342	44.63	44.1319	43.6389
[truncated: 52 more columns]

## Sheet: patient+long stride
number	IFS
1	27.7309	27.9842	28.3424	28.7403	29.1354	29.5018	29.8249	30.0984	30.3208	30.4937	30.6203	30.7042	30.7491	30.7582	30.7342	30.6791	30.5944	30.4811	30.3401	30.1719	29.9771	29.7564	29.5105	29.2406	28.9478	28.6336	28.2997	27.9477	27.5794	27.1968	26.8016	26.3953	25.9795	25.5553	25.1236	24.685	24.2399	23.7883	23.3299	22.8644	22.391	21.9092	21.4182	20.9174	20.4063	19.8847	19.3526	18.8105	18.2593
2	21.2144	21.6938	22.144	22.5765	22.9959	23.4029	23.7958	24.1706	24.5225	24.8453	25.1329	25.3794	25.5798	25.7305	25.8298	25.8776	25.8759	25.8282	25.7391	25.6141	25.459	25.2793	25.0801	24.8654	24.6379	24.3994	24.1501	23.8895	23.6158	23.3271	23.0212	22.6959	22.3498	21.9821	21.593	21.1839	20.7574	20.317	19.8674	19.4136	18.9613	18.5161	18.0833	17.6675	17.2725	16.9008	16.5538	16.2315	15.9324
3	35.1612	35.7778	36.2484	36.6242	36.9392	37.2141	37.4591	37.6773	37.8664	38.0214	38.1356	38.2019	38.2138	38.1661	38.055	37.8788	37.6373	37.3323	36.967	36.5462	36.0756	35.5616	35.0113	34.4318	33.83	33.2126	32.5857	31.9547	31.3241	30.6976	30.0779	29.4671	28.8663	28.2758	27.6955	27.1249	26.5631	26.0093	25.4626	24.9223	24.3882	23.8606	23.3403	22.8288	22.3283	21.8419	21.3731	20.9263	20.5062
4	35.4681	35.7384	36.0796	36.4321	36.7638	37.0603	37.3177	37.5378	37.725	37.8839	38.0186	38.1317	38.2248	38.2981	38.351	38.3824	38.3909	38.3754	38.335	38.2693	38.1785	38.0634	37.9253	37.7661	37.5879	37.3931	37.1842	36.9635	36.7334	36.4956	36.2517	36.0028	35.7495	35.492	35.23	34.9627	34.6893	34.4085	34.1189	33.819	33.5075	33.183	32.8445	32.4912	32.1227	31.739	31.3405	30.9281	30.5031
5	6.77597	6.8584	6.94675	7.03957	7.1363	7.23686	7.34141	7.45015	7.56311	7.68012	7.80068	7.92402	8.04903	8.1743	8.29821	8.41893	8.53447	8.64281	8.74191	8.82976	8.90451	8.96443	9.00804	9.03408	9.0416	9.02992	8.9987	8.9479	8.87782	8.78905	8.68246	8.55919	8.42062	8.26832	8.10401	7.92957	7.74692	7.55803	7.36488	7.16939	6.97342	6.77868	6.58677	6.39909	6.21685	6.04106	5.87248	5.71165	5.5589
6	23.5209	24.052	24.4912	24.8998	25.3116	25.7409	26.19	26.6538	27.1232	27.5879	28.0381	28.4653	28.8626	29.2253	29.5505	29.8369	30.0846	30.2943	30.4677	30.6062	30.7116	30.7854	30.8284	30.8413	30.8241	30.7764	30.6976	30.5865	30.4421	30.263	30.0484	29.7973	29.5094	29.1847	28.8237	28.4277	27.9984	27.5382	27.0499	26.5371	26.0036	25.4535	24.8913	24.3213	23.7482	23.1761	22.6091	22.0511	21.5052
7	32.6464	33.0165	33.6429	34.4002	35.1966	35.969	36.6765	37.2964	37.8191	38.2453	38.5818	38.8397	39.0321	39.1723	39.2725	39.3434	39.3932	39.4276	39.4497	39.4601	39.4573	39.4379	39.3971	39.3293	39.2284	39.0883	38.9032	38.6682	38.3793	38.0337	37.6302	37.1688	36.6512	36.0804	35.4605	34.797	34.0961	33.3648	32.6105	31.8406	31.0627	30.2838	29.5107	28.7491	28.0042	27.28	26.5797	25.9053	25.2581
8	39.1046	39.3446	39.6368	39.9337	40.201	40.4157	40.5645	40.6426	40.6516	40.5977	40.4904	40.3414	40.1625	39.9657	39.7616	39.5591	39.3652	39.1844	39.0188	38.8682	38.7302	38.6005	38.4733	38.3413	38.1965	38.0304	37.8346	37.6006	37.3207	36.9883	36.5975	36.144	35.6248	35.0385	34.3851	33.6662	32.8848	32.0451	31.1526	30.2138	29.236	28.2272	27.1958	26.1503	25.0996	24.0522	23.0165	22.0006	21.0121
9	39.6012	40.3602	41.0983	41.8059	42.4718	43.0848	43.6354	44.1165	44.5234	44.8546	45.1107	45.2944	45.4101	45.4634	45.4604	45.4076	45.311	45.1764	45.0087	44.8121	44.5897	44.3434	44.0744	43.783	43.4685	43.1296	42.7649	42.3722	41.9495	41.4948	41.0062	40.4823	39.9221	39.3251	38.6915	38.022	37.318	36.5816	35.8153	35.0224	34.2064	33.3712	32.5209	31.66	30.7928	29.9236	29.0566	28.1958	27.3449
10	39.6751	39.6429	39.6676	39.7181	39.7732	39.8192	39.8481	39.8561	39.8421	39.8068	39.752	39.6798	39.5924	39.4913	39.3776	39.2517	39.1132	38.961	38.7932	38.6075	38.4011	38.1709	37.9137	37.6261	37.3049	36.9471	36.55	36.1112	35.629	35.1021	34.5295	33.9112	33.2474	32.5393	31.7882	30.9963	30.1661	29.3005	28.4031	27.4776	26.5282	25.5593	24.5756	23.5818	22.5832	21.5849	20.5922	19.6104	18.6452
11	36.6728	37.31	37.9653	38.6175	39.257	39.8813	40.4911	41.0882	41.6738	42.2477	42.8079	43.3509	43.8715	44.3633	44.8193	45.2323	45.5953	45.9018	46.1462	46.3241	46.4323	46.4691	46.4341	46.3282	46.1535	45.9131	45.6112	45.2523	44.8417	44.3848	43.8869	43.3535	42.7897	42.2002	41.5891	40.9603	40.3168	39.6614	38.9962	38.3228	37.6425	36.9563	36.2652	35.5699	34.8712	34.1701	33.4677	32.7656	32.0657
12	25.4235	25.5883	25.8003	26.0132	26.1882	26.3044	26.3587	26.3605	26.3264	26.2744	26.2204	26.1761	26.1479	26.1373	26.1418	26.1561	26.1735	26.1865	26.1884	26.1732	26.1366	26.0755	25.9883	25.8745	25.7348	25.5703	25.383	25.1751	24.9488	24.7069	24.452	24.1869	23.9145	23.6374	23.3587	23.081	22.8069	22.5385	22.2777	22.0257	21.7833	21.5507	21.3275	21.1126	20.905	20.7032	20.5059	20.3119	20.1207
[truncated: 52 more columns]
